# Supplementary material for: Carbene Analogues of Group 15: Reduction of s‑Hydrindacene-Based Chloropnictogenium Ions To Access an Antimony Hydride Monocation and a Trinuclear Bismuth Dication
Source: J Am Chem Soc. 2026 Jul 3;148(27):29177–85. doi: 10.1021/jacs.6c07386 (PMC13383741; doi:10.1021/jacs.6c07386)
Supplement: Supplementary file 1 [file ja6c07386_si_001.xyz]

83
[RSbInMe2]+
 Sb        4.050639273835      0.714857067483     11.410125911841
 In        3.998404508037      3.605626315560     11.276359085598
 C         0.875542388705      2.371025202821     12.526427129799
 C         4.333716224109      0.932837222732     15.830681136683
 C         2.295208821943      0.904590754476     13.984752041296
 C         4.606035277621      0.843062276994     14.472055151753
 C         1.091750351474      2.331406353834     11.139444343952
 C         3.600781273797      0.853122193442     13.511464227756
 C         6.550757499278      1.469069398987     13.033001198852
 C         1.035739004644      0.984490477513     13.139119120218
 C         3.018626038363      0.913345336597     16.281855662542
 H         2.796479667152      0.915927138062     17.343967799036
 C         6.891668441768      0.638622805710     11.942019330929
 C         1.014103310919      3.485896097549     10.365726613552
 H         1.172841499660      3.452824546963      9.294072418514
 C         6.318625180936     -0.774239980644     13.696621004166
 C         1.997227017085      0.860673787770     15.341953111858
 C         6.085404083691      0.640868596945     14.210145469825
 C         1.325831412169      0.935563723893     10.748991915018
 C         0.553999201445      3.567054127473     13.136097611443
 H         0.385710277384      3.618451782863     14.203126639868
 C         4.279221585573      4.392620568992      9.288069635968
 H         5.326553116646      4.665942319569      9.151089481220
 H         3.664180367370      5.281209361352      9.143456046927
 H         4.014821139546      3.640993438980      8.544476042469
 C         0.444334026506      4.718730633954     12.362113898254
 H         0.175708188182      5.656380125474     12.834057823426
 C         0.683721412820      4.683705996159     10.993159647199
 H         0.600059879737      5.590946115701     10.407034469475
 C         5.599292018471      1.032521192975     16.654248840086
 C         0.514537313583      0.680186591286     15.587422326729
 C         1.508420307341      0.347707130808      9.490456217083
 C         6.780759807126     -0.758974204363     12.373529751823
 C         1.201194402487      0.126164852742     11.903570288168
 C        -0.082288631705      1.828354676333     16.401474520496
 H         0.356061828856      1.856574319008     17.401625679590
 H        -1.161403517492      1.700494420690     16.514646466687
 H         0.099308111266      2.799702375453     15.941067391328
 C         6.071848484304     -1.977336123480     14.328854307844
 H         5.682004201709     -2.005424232690     15.338698843321
 C         7.299905468079      1.203389749134     10.728752678190
 H         7.554789832421      0.573761808244      9.884385995276
 C        -0.072767667435      0.587461412282     14.144660899494
 H        -0.954458354766      1.216709789988     14.020430843814
 H        -0.385132845517     -0.438583748256     13.943331666154
 C         7.029896755940     -1.938468370230     11.685760266461
 H         7.389374664818     -1.925087815433     10.663187197144
 C         6.324788479257     -3.160891444633     13.644054080569
 H         6.147347553986     -4.111132386050     14.134076435805
 C         6.804080791202     -3.142212760010     12.336655262565
 H         6.998278766389     -4.076557181327     11.823579027014
 C         1.419603273035     -1.827277479595     10.543008871424
 H         1.455559824311     -2.905756664544     10.447340718119
 C         0.268819258823     -0.633628436985     16.335969512862
 H         0.716608256244     -1.476230639500     15.803862689729
 H        -0.803335946168     -0.820813250610     16.438235206271
 H         0.699842468556     -0.601784933709     17.339090404013
 C         6.670410606188      2.846324572317     12.929412553045
 H         6.436122830563      3.481435071325     13.774869294353
 C         3.806223411691      4.521469119153     13.214068694159
 H         3.686707765709      3.746864546170     13.971304289390
 H         2.940229447450      5.180377647780     13.223916907306
 H         4.698809387669      5.112514891819     13.423667844509
 C         1.547070829249     -1.033672491234      9.402288447356
 H         1.677895616388     -1.505042789970      8.435815403097
 C         6.729071031612      0.968856113697     15.581944604785
 H         7.487215704798      0.228164211918     15.836612116812
 H         7.236490551322      1.932969676883     15.521131041289
 C         7.400347906372      2.582143747327     10.633299003227
 H         7.726844515506      3.032700201666      9.703846591800
 C         5.711059839730     -0.099768313674     17.675119665771
 H         4.886654836287     -0.061843603249     18.390792689173
 H         6.643937023701     -0.016484888013     18.237760819230
 H         5.691800036417     -1.080400061545     17.197656008533
 C         1.262390272387     -1.255109654608     11.797905772197
 H         1.183525778239     -1.878156465420     12.681347726178
 C         7.105890756323      3.398955276791     11.727985916778
 H         7.227108940622      4.473080775884     11.642244230655
 C         5.635544728927      2.376797069188     17.387005370028
 H         5.524412527496      3.207205700170     16.685410460297
 H         6.582815101186      2.498627690388     17.918673136694
 H         4.828230946157      2.446669057378     18.119723868630
 H         1.596296013452      0.961602922312      8.601554803429
 86
 [RSbSPh]+
  Sb        2.806151269611      6.700720653720     14.151118827967
 S         4.653382787484      6.104341607022     12.811142229497
 C         3.637551958920      3.071256595074     14.407912664964
 C         3.422992862137      7.746058539408     10.935249867637
 H         3.203296428459      8.431192728181     11.745794788491
 C         2.860535238653      3.597016818470     15.609968754618
 C         1.620083917567      4.150263531246     14.939399929377
 C         4.908054168802      2.533796519367     14.361057386073
 H         5.504644201234      2.433433573293     15.258728096270
 C         1.641231326416      9.944308222632     15.566034556220
 H         0.659000461092     10.128778944394     15.984240154054
 C         2.908741505117      3.250460481090     13.222984418066
 C        -0.485430601355      5.264813056779     14.701349101229
 H        -1.336141414076      5.773056582898     15.139150030916
 C         5.746875981622      7.561593976089     18.646480243144
 C         4.039335918681      4.279036851406     17.597714473842
 C         0.538861663818      4.803612801054     15.519488517684
 H         0.500399812415      4.955287757401     16.592798384100
 C         2.578322589336      9.222687253949     16.294588413370
 H         2.336011426250      8.836432300357     17.278841993561
 C         5.426877795572      2.136050812016     13.132701326966
 H         6.420836369428      1.706640427031     13.086365132388
 C         6.006503043001      8.302147174628     15.187252265744
 C         0.650585878115      4.443654107338     12.726022833658
 H         0.690675682849      4.314629098288     11.650891245525
 C         3.423797352098      2.855545917643     11.997211668065
 H         2.857876380247      2.996915906182     11.083745873304
 C         5.050461746302      6.426993279039     17.925016460551
 C         5.507286980891      9.072617612404     14.126022940573
 C         1.673986921382      3.955481070737     13.540758873669
 C         4.999477166898      8.233160521597     16.329863997473
 C         3.832083296766      8.996308687304     15.739613309483
 C         4.688434933946      2.284859795755     11.963334368565
 H         5.108969124595      1.959075241692     11.019061011982
 C         2.605966579671      2.553218894021     16.733816429669
 H         2.765564728266      1.538929965789     16.368118782871
 H         1.562344880615      2.620824815722     17.046389657669
 C         4.763084845068      5.152545094101     18.402339778149
 H         5.064939204769      4.858168901594     19.402355740296
 C         3.342883523683      7.198801248600      8.594053145768
 H         3.043206842963      7.446823006232      7.582921241334
 C         3.611150456311      4.686212354424     16.340128230056
 C         6.234991838250      9.238638745546     12.956820711132
 H         5.842470875628      9.821659071287     12.131665522760
 C         4.149715709990      9.489360457340     14.455761828650
 C         4.432116709439      5.706064780345     10.137262652373
 H         4.974471515925      4.790833295283     10.340039264736
 C         5.514292864606      8.773252089634     17.695625150221
 H         4.754102035077      9.429873620504     18.122569586953
 H         6.416814383342      9.370066860740     17.564734675077
 C         7.474349780999      8.622138075510     12.854283981272
 H         8.059293976388      8.736220736166     11.949492439721
 C         4.049766390810      6.030444261100      8.844461058302
 H         4.303477257787      5.363328540469      8.028791876024
 C         3.030391292327      8.054103210344      9.642258113285
 H         2.488813257957      8.973442132460      9.451119370377
 C         3.532877487343      2.893288835111     17.939575626790
 C         3.202392640640     10.217383082238     13.735024872137
 H         3.440796995608     10.619095095214     12.756880422839
 C         4.111747362416      6.562812173210     11.186892709825
 C         4.683119409994      1.895266929899     18.086365928997
 H         4.297126964689      0.899452660753     18.317033669489
 H         5.350553153551      2.192694528876     18.898513394247
 H         5.278894644996      1.822202073877     17.176379885563
 C        -0.424248720163      5.089974197517     13.318436681465
 H        -1.227776070046      5.468949636749     12.698181565517
 C         1.954543533389     10.437337508476     14.298904720614
 H         1.211052619163     11.002493182290     13.749308648394
 C         4.604225209198      6.815976444303     16.667900930556
 C         7.234220287584      7.261432223372     18.845208910457
 H         7.368937260274      6.369029700366     19.460907325170
 H         7.727738988154      8.095588322761     19.349692186929
 H         7.745131000573      7.092021090052     17.897125604609
 C         7.230185274733      7.674872236794     15.068465348710
 H         7.610388988637      7.039905352417     15.858718028984
 C         5.102263825845      7.821496399566     20.008934714700
 H         4.027462669687      7.991074663243     19.909679432313
 H         5.546281184276      8.702336272195     20.479280180251
 H         5.250295431541      6.976157787819     20.684980260333
 C         7.964060788702      7.844717248880     13.898327356961
 H         8.925845131672      7.356024939377     13.795198995229
 C         3.845790172429      5.970807744080     15.872149492829
 C         2.725729110515      2.918428946849     19.239187567956
 H         1.921715148914      3.656527475130     19.188268291732
 H         3.359213066404      3.167355920505     20.093708666401
 H         2.280692807321      1.938903441428     19.431104511886
 86
 [RSbSePh]+
  Sb        3.384524065646      1.400988068745      6.911003417609
 Se        5.324810836659      0.749050516177      5.524766972018
 C         4.167405271376     -0.612895908745      9.113908759706
 C         4.406583447236      0.672070449414      8.646959724014
 C         4.185830483878     -2.239548385324      7.184879993193
 C         5.459096062627     -2.771007990925      7.136613306299
 H         6.063175227573     -2.852582026062      8.031275052835
 C         4.589574216915     -1.020496618694     10.373678635563
 C         5.970793680722     -3.186755000405      5.910991295124
 H         6.966715519592     -3.611441865052      5.863931891508
 C         5.565036284263      2.932396320698      9.113813266460
 C         2.172954648085     -1.150723249763      7.711812889690
 C         5.162571771374      1.516032317678      9.447416781510
 C         3.413778738126     -1.700576799094      8.384266628908
 C         5.600443085295      1.125795402477     10.707477066419
 C         6.065371209071      3.471661116325     10.485690823350
 H         5.298581147396      4.125078226363     10.905661931415
 H         6.967317508952      4.071531009703     10.365095303670
 C         7.810658259518      2.368564388365      7.880590837304
 H         8.171896596432      1.719885467506      8.668665942321
 C         6.589222481623      3.003058347567      7.986768520388
 C         3.954598508327     -2.496290178102      4.780114922478
 H         3.379790958773     -2.374027241877      3.869417060886
 C         4.081205126036     -2.405636157803     10.714499385910
 C         3.446028912575     -2.084203294015      6.003086102122
 C         5.310194632485     -0.148533990397     11.182432182380
 H         5.606500236676     -0.443790005381     12.183814632347
 C         4.410819035705      3.705112636018      8.510769255292
 C         4.629177759587      1.267399290286      3.813915162583
 C         6.291034719795      2.259168583374     11.436264903217
 C         3.148635023460      3.930148036794      9.046324098525
 H         2.887702221673      3.533955905768     10.021835493730
 C         5.222629951223     -3.060621989497      4.745258885480
 H         5.637764038477     -3.398982788351      3.803049769024
 C         2.563650943852      5.166721182315      7.052594644430
 H         1.831406153191      5.738847359057      6.495183829050
 C         1.099657507311     -0.481396442600      8.288417513268
 H         1.071034356741     -0.308853983809      9.358897876663
 C         3.151860109380     -2.741185845491      9.510318731317
 H         2.108936683535     -2.663903485727      9.822907757821
 H         3.302897909501     -3.757526803691      9.146686161594
 C         2.226752706935      4.662589856916      8.308960642360
 H         1.237746541170      4.845637736443      8.711526094030
 C         1.187181510392     -0.896630281632      5.502108803936
 H         1.217941633708     -1.046070085573      4.429317716175
 C         0.121066649039     -0.231990497105      6.090093363201
 H        -0.685009545322      0.139860461287      5.468813264193
 C         3.821023081609      4.948849951614      6.508927567622
 H         4.077209448086      5.359387943940      5.538922288678
 C         4.783634197171      0.382805577981      2.753003157253
 H         5.272386596010     -0.571347459390      2.908707385934
 C         5.230260814551     -3.405838165900     10.856706623544
 H         4.843243343941     -4.400987692477     11.088572432827
 H         5.901329960898     -3.109805648721     11.666366388000
 H         5.822238599711     -3.480077619876      9.944352222799
 C         6.113651536077      3.791834957374      6.927898318962
 C         4.008908621465      2.496654102442      3.623007788616
 H         3.916307328604      3.195760057065      4.445736230595
 C         3.664041590674      1.948004044762      1.305899513555
 H         3.287047525993      2.213833320157      0.325570652189
 C         6.864177913124      3.969365752005      5.774814575557
 H         6.491444742275      4.567851131257      4.951483746954
 C         7.776705187311      1.959822665648     11.648188479309
 H         8.264236425886      2.792583911120     12.160738872863
 H         8.297458761167      1.794974041529     10.704717348506
 H         7.906422317425      1.065268205963     12.261827242067
 C         8.568119061802      2.551435941203      6.727254418596
 H         9.528993961000      2.058809580443      6.635105067194
 C         2.213926028200     -1.373487895586      6.317781883850
 C         0.071648097560     -0.030031934974      7.469740830684
 H        -0.772442907395      0.492013658727      7.904108786121
 C         4.752777071971      4.211806347077      7.239286445987
 C         5.634353921151      2.516698205070     12.793485235729
 H         5.777656944262      1.670784362970     13.469822541882
 H         4.560255129394      2.684946309459     12.685029036024
 H         6.073128963886      3.397618276780     13.268592799533
 C         3.276856747859     -2.382135440929     12.015791435785
 H         2.474827536061     -1.641661607984     11.968724127624
 H         3.912712590252     -2.137794519719     12.869881237013
 H         2.829423889635     -3.360975829503     12.205571306926
 C         4.302449413108      0.730391725094      1.498616878952
 H         4.425031786009      0.043524619225      0.669127432475
 C         8.102610572345      3.347568280040      5.686402597651
 H         8.705327728234      3.472604116647      4.794808617378
 C         3.517787686641      2.828796331318      2.369183116412
 H         3.028742246219      3.784728356135      2.220275123214
86
[RSbTePh]+
 Sb       10.108316249879      8.281125330028      4.611440755110
 Te       12.658119221228      7.942654576139      5.247707365021
 C         8.905647921796      9.403684529085      7.127046543404
 C        10.389606487739     10.409466219992      4.656188002048
 C        11.066054813384      9.990913554325      7.832770938564
 C        10.586151727252     12.493951136320      3.431816013238
 C        10.189229640832      9.294183313388      1.827594365178
 C        11.038387295824     10.505566927322      2.151183571895
 C        10.666782648971     11.107072684470      3.487441939326
 C         8.804641917830      9.205257723143      1.746853285235
 H         8.187103276694     10.081428163522      1.912882232555
 C        12.436163237689      9.896056601225      2.146169598344
 C         9.832798236988     10.599574105634      7.174717103236
 C         7.637552808075      9.316488693007      6.566417934038
 H         7.189554453799     10.179048052063      6.084726312614
 C         8.227028405766      7.974007415087      1.462219274753
 H         7.149109197665      7.887408311787      1.396354917718
 C        12.389267850846      8.543479374705      1.775021854713
 C        10.994535447425      8.155269013700      1.613874146036
 C        10.113994834182     11.150750930123      5.797022421641
 C        12.545508193734      5.831476536274      5.155581445083
 C        10.033152497452     12.538471197884      5.761261057099
 C         9.493685855995      8.283986300612      7.750224746758
 C        10.265004445750     13.220705083294      4.572569354568
 H        10.157755226196     14.299609842096      4.526525489584
 C        10.824948315087      8.660253725009      8.209157858240
 C        10.404916957330      6.920158401934      1.349231128613
 H        11.013200997707      6.035328159946      1.203327388903
 C         6.959367097061      8.105225512858      6.624906963998
 H         5.970814572771      8.019327766033      6.190064267727
 C         9.021888104999      6.843395125463      1.272471509448
 H         8.550188184939      5.890275996773      1.064793629446
 C         9.589558402734     13.110350150667      7.091084700273
 C        13.058358820807      8.478265414167      9.035074678525
 H        13.844937340829      7.900785704115      9.505927930539
 C         9.250802320419     11.837131247861      7.919346390222
 H         8.167184415169     11.725104908284      7.986432191751
 H         9.631292060307     11.896551240354      8.939013531953
 C        12.312716998682     10.550435501688      8.032085189878
 H        12.528553500515     11.559363874219      7.703554781141
 C        11.816272432430      7.897479728566      8.809606840737
 H        11.634837323833      6.866298871439      9.090558286201
 C        10.785073900818     13.013487560922      2.023624419841
 C         8.343702107695     13.981617172587      6.920964621657
 H         7.546673107777     13.432818185360      6.413762565192
 H         8.563592394064     14.877200279865      6.335180086069
 H         7.969986906112     14.307159770122      7.894970974091
 C        13.486100703599      5.139769786476      4.400820727951
 H        14.269579449433      5.674576071274      3.876529213266
 C        13.641600821839     10.476485969144      2.488524048018
 H        13.688561344193     11.504762680378      2.824136835993
 C        11.540700025835      5.145916784853      5.829803339230
 H        10.819752937960      5.684833474279      6.433684701300
 C         7.541443367840      6.995847857926      7.237731053898
 H         6.995519113517      6.060471562391      7.273471319117
 C        13.412404920067      3.755962745867      4.316703861245
 H        14.146967095417      3.214396018716      3.731713531735
 C        12.401950569392      3.068297155023      4.974865138826
 H        12.346597120479      1.988462171565      4.904561761509
 C        13.545932639174      7.780037742065      1.708471200978
 H        13.505731166086      6.735050018357      1.423392565991
 C        10.697291857653     13.944613059831      7.738042787456
 H        10.363453463399     14.340725751188      8.700112239802
 H        10.965018713328     14.790895067940      7.101069500745
 H        11.600284862617     13.359200186404      7.911837248630
 C        13.305083904733      9.789703834838      8.644580412504
 H        14.285003874004     10.221971591725      8.809870859282
 C         9.590657000866     13.863331986684      1.585450756223
 H         9.519785176153     14.780548920103      2.174691957499
 H         8.653658898944     13.313565289665      1.701602350160
 H         9.691784897858     14.151145064304      0.536022987553
 C         8.805914178810      7.073424037467      7.803541787510
 H         9.242002034580      6.208650402182      8.290547975693
 C        12.060734926833     13.850661512212      1.909384666510
 H        12.192704674634     14.206604025634      0.884783612194
 H        12.948937818388     13.281226964331      2.183480918761
 H        12.009014567884     14.723846791336      2.563922631639
 C        10.857984710681     11.707731113628      1.179518937407
 H        11.659799241025     11.739583892521      0.441856114365
 H         9.922989811934     11.575949544519      0.632074831925
 C        11.467124898749      3.764000282367      5.729602264726
 H        10.681516969679      3.228466150568      6.250522711805
 C        14.804095371367      9.714117452108      2.415403550989
 H        15.755540225485     10.163396901209      2.674801417573
 C        14.758809836121      8.381373030593      2.020997499781
 H        15.676172551977      7.807010532819      1.966286278455
76
[RBi3]2+
 C         1.311588709395     -0.030585829410      0.078130609039
 C         1.988260279551     -1.257087961619     -0.037386690393
 C         1.413036783072     -2.639671575068      0.215501677435
 C         2.656043186633     -3.568050377091      0.070473454732
 C         3.850918665988     -2.723458705347     -0.455124832400
 C         3.334190258666     -1.306879336550     -0.365633592866
 C         4.043886015535     -0.128136581299     -0.581404813668
 C         3.402329981238      1.099819653376     -0.439298905423
 C         3.998186073714      2.476794493112     -0.614242400449
 C         2.853793374706      3.418169294742     -0.143596094161
 C         1.560590777974      2.572111538286      0.055889598452
 H         2.897121511316     -3.993510065840      1.044910153383
 H         2.434174655231     -4.405267162140     -0.590818457369
 H         5.097249283015     -0.165842150468     -0.838981087950
 H         3.120138637489      3.888398771528      0.803295092977
 H         2.678437312256      4.224375483426     -0.855458727405
 C         2.056306241080      1.146347675872     -0.110967799476
 C         0.754186635968     -2.690969804230      1.581669260402
 C         1.324701261251     -2.448818372793      2.823159418204
 C         0.520999636673     -2.529490404806      3.954991552153
 C        -0.836768225265     -2.837955235151      3.847343438508
 C        -1.415856216467     -3.085732277943      2.610404302398
 C        -0.612110430525     -3.023786194127      1.469862346214
 C        -0.921213463414     -3.227560188620      0.060004851207
 C        -2.127896070614     -3.510782289829     -0.566416561381
 C        -2.161570742769     -3.584235292431     -1.958003985278
 C        -1.015272449761     -3.359747474135     -2.707979932290
 C         0.195679947732     -3.042265618248     -2.080021306372
 C         0.239556219761     -2.985125963279     -0.689129445295
 H         2.376719920882     -2.200731203425      2.911317149177
 H         0.950894421818     -2.351006687655      4.933273107127
 H        -1.442993679767     -2.894802654312      4.743422999052
 H        -2.466691372801     -3.340758109771      2.537644976969
 H        -3.023582740830     -3.708006475060      0.010967330060
 H        -3.089710330894     -3.830028851987     -2.459718697378
 H        -1.052750200901     -3.438960225287     -3.787959869705
 H         1.094759622575     -2.900840697959     -2.670375029243
 C         4.180875339401     -3.063153008221     -1.911841650576
 H         3.315364718003     -2.924730892838     -2.563885744761
 H         4.506362558817     -4.101980005844     -1.995362086206
 H         4.986004525351     -2.429353390000     -2.289841733090
 C         5.090987906719     -2.926141501944      0.415505704293
 H         5.401079439570     -3.972883935777      0.394850796040
 H         5.931628343027     -2.328775091243      0.056134710435
 H         4.897097820694     -2.649421139578      1.454459850548
 C         0.908091574461      2.744019229488      1.415236756168
 C         1.466179760096      2.546407903466      2.670185911811
 C         0.670281849259      2.741391728800      3.793584733122
 C        -0.668085338298      3.118873348568      3.664945104137
 C        -1.234408093164      3.322862158487      2.414174736955
 C        -0.437423568750      3.146007057306      1.280940315767
 C        -0.736989949978      3.280313585582     -0.139271696010
 C        -1.926830106532      3.592428947051     -0.783918462196
 C        -1.958715188714      3.582437354357     -2.177449236313
 C        -0.828238279826      3.248090988336     -2.910318647580
 C         0.363932017163      2.901697901245     -2.262033990945
 C         0.406920760745      2.927337359110     -0.870177373738
 H         2.502661842773      2.245167283734      2.775163542756
 H         1.091113958481      2.599063277158      4.781686071322
 H        -1.268576308939      3.264539250235      4.554827787444
 H        -2.269294329257      3.631879547582      2.324146450578
 H        -2.808935708246      3.874892086540     -0.221221041604
 H        -2.872352623462      3.849142884333     -2.694855913152
 H        -0.863060370097      3.263095626334     -3.993184597807
 H         1.252561936068      2.673866944210     -2.841082024837
 C         4.344588816040      2.707587689876     -2.088359792910
 H         3.471594427157      2.578821479261     -2.732358800168
 H         4.728260165946      3.719267096679     -2.234585232451
 H         5.111934494326      2.007296913295     -2.425393955729
 C         5.249062927731      2.661880990196      0.244772482493
 H         5.617821740213      3.686194356251      0.160785368263
 H         6.054025567463      1.997088904358     -0.075785580198
 H         5.041420459035      2.460592194393      1.298319449644
 Bi       -0.561259818410      0.067737446267      1.559322978050
 Bi       -0.366812722224     -0.040175332147     -1.785453113851
 Bi       -2.769296476892      0.072381630795     -0.331287198734
14
[PhBi3]2+
 C        -1.259100068214      0.264211601918     -0.200802916401
 C        -2.128741867001      1.386830875657     -0.231209253719
 C        -3.488649247530      1.192250604156     -0.301883636219
 C        -4.012370031678     -0.106557683562     -0.343564335026
 C        -3.178516291728     -1.217896600877     -0.314741585980
 H        -5.086610970887     -0.244982571544     -0.399253508777
 C        -1.806716124140     -1.049219775117     -0.243813675666
 Bi        0.460168384671      0.408288682654      1.451371171661
 Bi        0.616671420621      0.445277827953     -1.668885925467
 Bi        2.217125911928     -1.381424145119     -0.045989240359
 H        -4.155968123795      2.046096945799     -0.325327029450
 H        -1.729734646556      2.395070094712     -0.199183487561
 H        -1.161053358835     -1.917637018306     -0.221624458504
 H        -3.596597362206     -2.217284138337     -0.347524403595
